# Supplementary material for: The environmental microbial retrieving assessment of cell-processing facilities for cell therapy in a hospital laboratory
Source: Microbiol Spectr. 2024 Aug 21;12(10):e01257-24. doi: 10.1128/spectrum.01257-24 (PMC11448444; doi:10.1128/spectrum.01257-24)
Supplement: Table S1 — Categories of metagenomic sequencing data. [file spectrum.01257-24-s0002.xlsx]

## Sheet: Table_S1
Supplementary table 1. Categories of metagenomic sequencing data.
sample name	plan1	plan2	plan3	plan4*
LXJ_23_12_27	Surface	Centrifuge	DATE231227	B
AQGCJ_5_12_27	Settle_plate	Settle_plate_m	DATE231227	A
CDC_23_12_13	Surface	Transfer_window	DATE231213	B
CJ_13_23_12_1	Settle_plate	Settle_plate_m	DATE231201	B
CJ_1_24_1_10	Settle_plate	Settle_plate_m	DATE240110	B
CJ_6_23_12_13	Settle_plate	Settle_plate_m	DATE231213	B
FY_1_23_11_29	Airborne	Airborne_m	DATE231129	B
FY_1_23_12_1	Airborne	Airborne_m	DATE231201	B
FY_2_23_11_27	Airborne	Airborne_m	DATE231127	B
FY_3_23_11_20	Airborne	Airborne_m	DATE231120	B
FY_4_23_11_10	Airborne	Airborne_m	DATE231110	B
FY_4_23_11_22	Airborne	Airborne_m	DATE231122	B
FY_4_23_12_1	Airborne	Airborne_m	DATE231201	B
FY_6_24_1_10	Airborne	Airborne_m	DATE240110	B
JPSB_23_12_13	Surface	Keyboard	DATE231213	B
JPSB_23_12_27	Surface	Keyboard	DATE231227	B
LXJ_23_12_1	Surface	Centrifuge	DATE231201	B
LXJSD23_12_1	Surface	Centrifuge	DATE231201	B
PYXI_23_12_27	Surface	Incubator_I	DATE231227	B
PYXI_24_1_10	Surface	Incubator_I	DATE240110	B
PYXSD23_12_1	Surface	Incubator_O	DATE231201	B
SS23_11_20	Surface	Hands	DATE231120	AB
SSWGH_23_12_27	Surface	Hands	DATE231227	AB
SSXL_23_12_1	Surface	Hands	DATE231201	AB
SSXL_23_12_27	Surface	Hands	DATE231227	AB
SS_23_11_10	Surface	Hands	DATE231110	AB
SS_23_11_22	Surface	Hands	DATE231122	AB
SSWGH_23_11_24	Surface	Hands	DATE231124	AB
SSWGH_23_11_27	Surface	Hands	DATE231127	AB
PYX_1_23_11_9	Surface	Incubator_O	DATE231109	B
PYX_2_23_11_9	Surface	Incubator_O	DATE231109	B
XWJ_1_23_11_9	Surface	Microscope	DATE231109	B
CDC_23_11_20	Surface	Transfer_window	DATE231120	B
XWJ_23_11_20	Surface	Microscope	DATE231120	B
XLSS_24_1_10	Surface	Hands	DATE240110	AB
XLSS_24_1_17	Surface	Hands	DATE240117	AB
XWJ_23_11_22	Surface	Microscope	DATE231122	B
XWJ_23_11_27	Surface	Microscope	DATE231127	B
XWJ_24_1_17	Surface	Microscope	DATE240117	B
* In plan4, A equals to Grade_A, B equals to Grade_B, AB equals to Hands.
